# Supplementary material for: Double-Edged Sword of Vitamin D3 Effects on Primary Neuronal Cultures in Hypoxic States
Source: Int J Mol Sci. 2021 May 21;22(11):5417. doi: 10.3390/ijms22115417 (PMC8196622; doi:10.3390/ijms22115417)
Supplement: Supplementary file 1 [file ijms-22-05417-s001.zip]

Archive with 16 entries (16 files):
- Figure_S1.tif
- Figure_S2_revised.tif
- Figure_S3.tif
- Figure_S4.tif
- Figure_S5_revised.tif
- Table S1.pdf
- Table S2.pdf
- Video_S1_Ca_imaging_Sham.mp4
- Video_S2_Ca_imaging_Solvent.mp4
- Video_S3_Ca_imaging_Vitamin_D3_0,01_μM.mp4
- Video_S4_Ca_imaging_Vitamin_D3_0,1_μM.mp4
- Video_S5_Ca_imaging_Vitamin_D3_1_μM.mp4
- Video_S6_Ca_imaging_Hypoxia.mp4
- Video_S7_Ca_imaging_Hypoxia+solvent.mp4
- Video_S8_Ca_imaging_Hypoxia+Vitamin_D3_0,01_μM.mp4
- Video_S9_Ca_imaging_Hypoxia+Vitamin_D3_0,1_μM.mp4
